# Supplementary material for: Effectiveness and Safety of Glycopyrronium–Formoterol–Budesonide Triple Therapy in Chronic Obstructive Pulmonary Disease (AIR-FORCE): An Open-Label Multi-Centric Phase 4 Study
Source: Adv Respir Med. 2025 Nov 25;93(6):53. doi: 10.3390/arm93060053 (PMC12729428; doi:10.3390/arm93060053)
Supplement: Supplementary file 1 [file arm-93-00053-s001.zip]

Archive with 1 entries (1 files):
- arm-3906415-supplementary.pdf
